# Supplementary material for: Self-assembling human heart organoids for the modeling of cardiac development and congenital heart disease
Source: Nat Commun. 2021 Aug 26;12:5142. doi: 10.1038/s41467-021-25329-5 (PMC8390749; doi:10.1038/s41467-021-25329-5)
Supplement: Supplementary file 17 — Source data [file 41467_2021_25329_MOESM17_ESM.xlsx]

## Sheet: Figure 1d
Figure 1d	Cell quantification of cardiomyocytes in organoids of different CHIR99021 concentrations at day 0
1uM
org1
plane	Z1		Z2		Z3
Cell DAPI count	4723	3193	4129	3439	3829	3043
CM DAPI count	1916		1797	2065	1850	1930
Total Cells	7916		7568		6872
Total CMS	1916		3862		3780
CM cell %	0.242041		0.510307		0.550058							0.434135
org2
plane	Z1		Z2		Z3		Z4
total cell DAPI count	4674	594	4319	719	3408	761	3763	718
CM DAPI count	2065	474	1025	441	855	372	583	329
Total Cells	5268		5038		4169		4481
Total CMS	2539		1466		1227		912
CM cell %	0.481967		0.290988		0.294315		0.203526					0.317699
org3
plane	Z1		Z2		Z3		Z4		Z5
total cell DAPI count	5626		5241		4795		4395		3926
CM DAPI count	1614		1563		1761		1641		1264
Total Cells	5626		5241		4795		4395		3926
Total CMS	1614		1563		1761		1641		1264
CM cell %	0.286882		0.298226		0.367258		0.373379		0.321956			0.32954
org4
plane	Z1		Z2		Z3		Z4
total cell DAPI count	4388	1001	4236	1243	4174	1213	4036	1079
CM DAPI count	1530	214	1371	265	1542	119	1531	105
Total Cells	5389		5479		5387		5115
Total CMS	1744		1636		1661		1636
CM cell %	0.323622		0.298595		0.308335		0.319844					0.312599
org5
plane	Z1		Z2		Z3		Z4		Z5
total cell DAPI count	4384	104	4609	179	4589	239	4584	335	4595	395
CM DAPI count	959	46	1194	111	1026	40	1089	21	896	27
Total Cells	4488		4788		4828		4919		4990
Total CMS	1005		1305		1066		1110		923
CM cell %	0.22393		0.272556		0.220795		0.225656		0.18497			0.434135
2uM
org1
plane	Z1		Z2		Z3		Z4
total cell DAPI count	7090	2060	6857	1902	6234	1557	5341	1098
CM DAPI count	3061	1044	3393	944	2981	622	2313	403
Total Cells	9150		8759		7791		6439
Total CMS	4105		4337		3603		2716
CM cell %	0.448634		0.495148		0.462457		0.421805					0.457011
org2
plane	Z1		Z2		Z3		Z4
total cell DAPI count	6986	1233	6873	859	6813	608	6720	352
CM DAPI count	2963	877	2598	413	2003	199	2016	137
Total Cells	8219		7732		7421		7072
Total CMS	3840		3011		2202		2153
CM cell %	0.46721		0.389421		0.296726		0.30444					0.364449
org3
plane	Z1		Z2		Z3		Z4
total cell DAPI count	4360	925	5087	1087	5229	989	5148	727
CM DAPI count	1659	763	1966	476	2901	327	3314	246
Total Cells	5285		6174		6218		5875
Total CMS	2422		2442		3228		3560
CM cell %	0.458278		0.39553		0.519138		0.605957					0.494726
org4
plane	Z1		Z2		Z3
total cell DAPI count	4640		4333		4144
CM DAPI count	1759		2433		2213
Total Cells	4640		4333		4144
Total CMS	1759		2433		2213
CM cell %	0.379095		0.561505		0.534025							0.491542
org5
plane	Z1		Z2		Z3
total cell DAPI count	6453		5896		6432
CM DAPI count	2759		3433		2013
Total Cells	6453		5896		6432
Total CMS	2759		3433		2013
CM cell %	0.427553		0.582259		0.312966							0.440926
4uM
org 1
plane	Z7		Z10		Z13
total cell DAPI count	5927		5468		5314
CM DAPI count	3224		3218		3212
Total Cells	5927		5468		5314
Total CMS	3224		3218		3212
CM cell %	0.543951		0.588515		0.604441							0.578969
org 2
plane	Z3		Z5
total cell DAPI count	4313		3165
CM DAPI count	2592		2266
Total Cells	4313		3165
Total CMS	2592		2266
CM cell %	0.600974		0.715956									0.658465
org 3
plane	Z8		Z11		Z13
total cell DAPI count	6194		6468		6255
CM DAPI count	4295		4682		3761
Total Cells	6194		6468		6255
Total CMS	4295		4682		3761
CM cell %	0.693413		0.723871		0.601279							0.672854
org 4
plane	Z7		Z11		Z13
total cell DAPI count	5948		6742		5778
CM DAPI count	3896		3569		2897
Total Cells	5948		6742		5778
Total CMS	3896		3569		2897
CM cell %	0.65501		0.529368		0.501385							0.561921
org 5
plane	Z5		Z8		Z11
total cell DAPI count	2278		4119		4378
CM DAPI count	1505		2860		2054
Total Cells	2278		4119		4378
Total CMS	1505		2860		2054
CM cell %	0.660667		0.694343		0.469164							0.608058
org 6
plane	Z3		Z5
total cell DAPI count	4632		4231
CM DAPI count	3092		2862
Total Cells	4632		4231
Total CMS	3092		2862
CM cell %	0.66753		0.676436									0.671983
org 7
plane	Z8		Z11		Z13
total cell DAPI count	6863		5963		6462
CM DAPI count	4386		4763		4240
Total Cells	6863		5963		6462
Total CMS	4386		4763		4240
CM cell %	0.639079		0.798759		0.656144							0.697994
org 8
plane	Z5		Z8		Z11
total cell DAPI count	5862		6354		6023
CM DAPI count	4325		3756		4242
Total Cells	5862		6354		6023
Total CMS	4325		3756		4242
CM cell %	0.737803		0.591124		0.7043							0.677742
org 9
plane	Z4		Z9		Z11
total cell DAPI count	3952		4236		4523
CM DAPI count	2530		3021		3551
Total Cells	3952		4236		4523
Total CMS	2530		3021		3551
CM cell %	0.640182		0.713173		0.785098							0.712818
6.6uM
org 1
plane	Z4		Z5		Z7
total cell DAPI count	2917		6277		6888
CM DAPI count	666		695		284
Total Cells	2917		6277		6888
Total CMS	666		695		284
CM cell %	0.228317		0.110722		0.0412311							0.126757
org 2
plane	Z7		Z8		Z5
total cell DAPI count	8462		7995		4340
CM DAPI count	615		700		566
Total Cells	8462		7995		4340
Total CMS	615		700		566
CM cell %	0.0726779		0.0875547		0.130415							0.0968824
org 3
plane	Z7		Z8		Z10
total cell DAPI count	6059		6382		4336
CM DAPI count	1217		1276		106
Total Cells	6059		6382		4336
Total CMS	1217		1276		106
CM cell %	0.200858		0.199937		0.0244465							0.141747
org 4
plane	Z5		Z7		Z9
total cell DAPI count	3920		8161		7004
CM DAPI count	510		1624		1336
Total Cells	3920		8161		7004
Total CMS	510		1624		1336
CM cell %	0.130102		0.198995		0.190748							0.173282
org 5
plane	Z3		Z5		Z8
total cell DAPI count	4023		7962		7352
CM DAPI count	110		408		216
Total Cells	4023		7962		7352
Total CMS	110		408		216
CM cell %	0.0273428		0.0512434		0.0293798							0.0359886
8uM
org 1
plane	Z6		Z8		Z10		Z12
total cell DAPI count	8261		10386		11112		11058
CM DAPI count	38		66		11		137
Total Cells	8261		10386		11112		11058
Total CMS	38		66		11		137
CM cell %	0.00459993		0.00635471		0.000989921		0.0123892					0.00608344
org 2
plane	Z6		Z8		Z12
total cell DAPI count	6030		7708		8556
CM DAPI count	184		385		215
Total Cells	6030		7708		8556
Total CMS	184		385		215
CM cell %	0.0305141		0.0499481		0.0251286							0.0351969
org 3
plane	Z6		Z8		Z12
total cell DAPI count	7293		8182		7737
CM DAPI count	54		61		75
Total Cells	7293		8182		7737
Total CMS	54		61		75
CM cell %	0.00740436		0.00745539		0.00969368							0.00818448
org 4
plane	Z4		Z6		Z10
total cell DAPI count	8621		9034		10235
CM DAPI count	42		54		15
Total Cells	8621		9034		10235
Total CMS	42		54		15
CM cell %	0.00487182		0.00597742		0.00146556							0.00410493
org 5
plane	Z6		Z9		Z11
total cell DAPI count	6321		6533		7985
CM DAPI count	103		215		110
Total Cells	6321		6533		7985
Total CMS	103		215		110
CM cell %	0.0162949		0.0329098		0.0137758							0.0209935
org 6
plane	Z5		Z8		Z10
total cell DAPI count	8035		7456		7089
CM DAPI count	76		108		149
Total Cells	8035		7456		7089
Total CMS	76		108		149
CM cell %	0.00945862		0.014485		0.0210185							0.0149874

## Sheet: Figure 1e
Figure 1e	Cell quantification of cardiomyocytes in organoids of different cell lines
iPSC-L1
org 1
plane	Z7		Z10		Z13
total cell DAPI count	5927		5468		5314
CM DAPI count	3224		3218		3212
Total Cells	5927		5468		5314
Total CMS	3224		3218		3212
CM cell %	0.543951		0.588515		0.604441				0.578969
org 2
plane	Z3		Z5
total cell DAPI count	4313		3165
CM DAPI count	2592		2266
Total Cells	4313		3165
Total CMS	2592		2266
CM cell %	0.600974		0.715956						0.658465
org 3
plane	Z8		Z11		Z13
total cell DAPI count	6194		6468		6255
CM DAPI count	4295		4682		3761
Total Cells	6194		6468		6255
Total CMS	4295		4682		3761
CM cell %	0.693413		0.723871		0.601279				0.672854
org 4
plane	Z7		Z11		Z13
total cell DAPI count	5948		6742		5778
CM DAPI count	3896		3569		2897
Total Cells	5948		6742		5778
Total CMS	3896		3569		2897
CM cell %	0.65501		0.529368		0.501385				0.561921
org 5
plane	Z5		Z8		Z11
total cell DAPI count	2278		4119		4378
CM DAPI count	1505		2860		2054
Total Cells	2278		4119		4378
Total CMS	1505		2860		2054
CM cell %	0.660667		0.694343		0.469164				0.608058
org 6
plane	Z3		Z5
total cell DAPI count	4632		4231
CM DAPI count	3092		2862
Total Cells	4632		4231
Total CMS	3092		2862
CM cell %	0.66753		0.676436						0.671983
org 7
plane	Z8		Z11		Z13
total cell DAPI count	6863		5963		6462
CM DAPI count	4386		4763		4240
Total Cells	6863		5963		6462
Total CMS	4386		4763		4240
CM cell %	0.639079		0.798759		0.656144				0.697994
org 8
plane	Z5		Z8		Z11
total cell DAPI count	5862		6354		6023
CM DAPI count	4325		3756		4242
Total Cells	5862		6354		6023
Total CMS	4325		3756		4242
CM cell %	0.737803		0.591124		0.7043				0.677742
org 9
plane	Z4		Z9		Z11
total cell DAPI count	3952		4236		4523
CM DAPI count	2530		3021		3551
Total Cells	3952		4236		4523
Total CMS	2530		3021		3551
CM cell %	0.640182		0.713173		0.785098				0.712818
org 10
plane	Z3		Z7		Z11
Cell DAPI count	2238		9052		9549
CM DAPI count	181		6269		6485
Total Cells	2238		9052		9549
Total CMS	181		6269		6485
CM cell %	0.0808758		0.692554		0.679129				0.484186
org 11
plane	Z5		Z1		Z3
total cell DAPI count	8498		13061		12345
CM DAPI count	4326		7757		6975
Total Cells	8498		13061		12345
Total CMS	4326		7757		6975
CM cell %	0.509061		0.593906		0.565006				0.555991
org 12
plane	Z3		Z8		Z12
total cell DAPI count	4085		6976		8068
CM DAPI count	2866		4756		5299
Total Cells	4085		6976		8068
Total CMS	2866		4756		5299
CM cell %	0.701591		0.681766		0.656792				0.68005
org 13
plane	Z1
total cell DAPI count	7109
CM DAPI count	4776
Total Cells	7109
Total CMS	4776
CM cell %	0.671824								0.671824
org 14
plane	Z1		Z2
total cell DAPI count	11371		15166
CM DAPI count	5998		7912
Total Cells	11371		15166
Total CMS	5998		7912
CM cell %	0.527482		0.521693						0.524588
org 15
plane	Z3
total cell DAPI count	12617
CM DAPI count	8940
Total Cells	12617
Total CMS	8940
CM cell %	0.708568								0.708568
org 16
plane	Z7		Z9		Z11
total cell DAPI count	11811		12054		12172
CM DAPI count	6383		6937		6351
Total Cells	11811		12054		12172
Total CMS	6383		6937		6351
CM cell %	0.540428		0.575494		0.521771				0.545898
org 17
plane	Z4		Z13
total cell DAPI count	6510		11987
CM DAPI count	3411		6833
Total Cells	6510		11987
Total CMS	3411		6833
CM cell %	0.523963		0.570034						0.546999
org 18
plane	Z4		Z9		Z13
total cell DAPI count	8632		8330		9885
CM DAPI count	6532		4695		5566
Total Cells	8632		8330		9885
Total CMS	6532		4695		5566
CM cell %	0.756719		0.563625		0.563075				0.627807
org 19
plane	Z12		z9
total cell DAPI count	9072		8890
CM DAPI count	5690		5011
Total Cells	9072		8890
Total CMS	5690		5011
CM cell %	0.627205		0.563667						0.595436
org 20
plane	Z12		Z13		Z6
total cell DAPI count	7594		7178		7912
CM DAPI count	4548		3670		5303
Total Cells	7594		7178		7912
Total CMS	4548		3670		5303
CM cell %	0.598894		0.511284		0.670248				0.593475
iPSC-AICS
org 1
plane	Z1		Z4
total cell DAPI count	12938		13938
CM DAPI count	8760		8082
Total Cells	12938		13938
Total CMS	8760		8082
CM cell %	0.677075		0.579854						0.628464
org 2
plane	Z1		Z6
total cell DAPI count	8656		9565
CM DAPI count	6281		5503
Total Cells	8656		9565
Total CMS	6281		5503
CM cell %	0.725624		0.575327						0.650475
EXP7E org 3
8 bit
plane	Z1		Z3
Threshold	50-100		50-100
total cell DAPI count	11687		10435
CM DAPI count	7264		7699
Total Cells	11687		10435
Total CMS	7264		7699
CM cell %	0.621545		0.737805						0.679675
EXP7E org 4
8 bit
plane	Z1		Z5
Threshold	50-100		50-100
total cell DAPI count	11231		12003
CM DAPI count	4950		5155
Total Cells	11231		12003
Total CMS	4950		5155
CM cell %	0.440744		0.429476						0.43511
EXP7E org 5
8 bit
plane	Z1		Z3
Threshold	50-100		50-100
total cell DAPI count	8656		8420
CM DAPI count	6742		5118
Total Cells	8656		8420
Total CMS	6742		5118
CM cell %	0.778882		0.607838						0.69336
iPSCORE16
org 1
plane	Z34		Z24
total cell DAPI count	8863		5064
CM DAPI count	5003		3875
Total Cells	8863		5064
Total CMS	5003		3875
CM cell %	0.564482		0.765205						0.664843
org 2
plane	Z24		Z32
total cell DAPI count	6462		4019
CM DAPI count	3865		2301
Total Cells	6462		4019
Total CMS	3865		2301
CM cell %	0.598112		0.57253						0.585321
org 3
plane	Z21		Z36
total cell DAPI count	4192		5349
CM DAPI count	2799		2681
Total Cells	4192		5349
Total CMS	2799		2681
CM cell %	0.6677		0.501215						0.584458
org 4
plane	Z28		Z41
total cell DAPI count	5129		6442
CM DAPI count	2451		1974
Total Cells	5129		6442
Total CMS	2451		1974
CM cell %	0.477871		0.306427						0.392149
org 5
plane	Z21		Z43
total cell DAPI count	6444		6228
CM DAPI count	3115		4522
Total Cells	6444		6228
Total CMS	3115		4522
CM cell %	0.483395		0.726076						0.604736
org 6
plane	Z24		Z55
total cell DAPI count	6405		4729
CM DAPI count	3868		2523
Total Cells	6405		4729
Total CMS	3868		2523
CM cell %	0.603903		0.533517						0.56871
ESC-H9
org 1
plane	Z34		Z24
total cell DAPI count	3700		4112
CM DAPI count	1968		3041
Total Cells	3700		4112
Total CMS	1968		3041
CM cell %	0.531892		0.739543						0.635717
org 2
plane	Z23		Z21
total cell DAPI count	3497		3297
CM DAPI count	1974		1871
Total Cells	3497		3297
Total CMS	1974		1871
CM cell %	0.564484		0.567486						0.565985
org 3
plane	Z32		Z18
total cell DAPI count	3949		3445
CM DAPI count	2602		2299
Total Cells	3949		3445
Total CMS	2602		2299
CM cell %	0.658901		0.667344						0.663122
org 4
plane	Z18		Z10
total cell DAPI count	4437		3918
CM DAPI count	2690		2573
Total Cells	4437		3918
Total CMS	2690		2573
CM cell %	0.606265		0.656713						0.631489
org 5
plane	Z16		Z7
total cell DAPI count	3898		3287
CM DAPI count	2024		2056
Total Cells	3898		3287
Total CMS	2024		2056
CM cell %	0.519241		0.625494						0.572368
org 6
plane	Z13		Z10		Z14
total cell DAPI count	6818		6989		4919
CM DAPI count	4901		3607		2495
Total Cells	6818		6989		4919
Total CMS	4901		3607		2495
CM cell %	0.718833		0.516097		0.507217				0.617465
org 7
plane	Z9		Z4		Z10
total cell DAPI count	7182		4085		5969
CM DAPI count	4836		2920		3304
Total Cells	7182		4085		5969
Total CMS	4836		2920		3304
CM cell %	0.67335		0.71481		0.553527				0.69408
org 8
plane	Z14		Z8		Z9
total cell DAPI count	5895		3854		4855
CM DAPI count	3242		2555		2504
Total Cells	5895		3854		4855
Total CMS	3242		2555		2504
CM cell %	0.549958		0.662948		0.515757				0.606453

## Sheet: Figure 1f
Figure 1f	Beats Per Minute of organoids derived from different cell lines
	iPSC-L1	iPSC-AICS	iPSCORE16	ESC-H9
org1	32	41.25	41.25	45
org2	44	40	16	43.75
org3	48	32	35	43.25
org4	36	34.75	25.75	45.25
org5	40	40.75	35.75	42.25
org6	28	39	39	40
org7	32	24	23	49
org8	32

## Sheet: Figure 1h
Figure 1h	Cell quantification of cardiomyocytes and epicardial cells in organoids of different CHIR99021 concentrations at day 7
Control (no CHIR99021 at day 7)
Control
org 1	cm	epi	cm	epi	cm	epi
plane	Z8	Z9	Z10		Z11
Cell DAPI count	3657	4758	5506	5506	5928	5928
CM DAPI count	2550		3653	4	3884
EPI count		33		11		0
Total Cells	3657		5506		5928
Total CMS	2550		3653		3884
Total Epi	33		11		0
CM cell %	0.697293		0.663458		0.655196			0.671982
Epi%	0.00693569		0.00072648		0			0.00255406
org 2	cm	epi	cm	epi	cm	epi
plane	Z21	Z22	Z23	Z24	Z25	Z26
Cell DAPI count	6054	5791	5706	5516	5014	3915
CM DAPI count	4680	314	3755	360	3324	1
EPI count
Total Cells	6054		5706		5014
Total CMS	4680		3755		3324
Total Epi	314		360		1
CM cell %	0.773043		0.658079		0.662944			0.698022
Epi%	0.0542221		0.0652647		0.000255428			0.0399141
org 3	cm	epi	cm	epi	cm	epi
plane	Z5	Z6	Z18	Z19	Z21	Z22
Cell DAPI count	3861	5642	4916	5239	6132	6680
CM DAPI count	2983	159	3239	22	3689	4
EPI count
Total Cells	3861		4916		6132
Total CMS	2983		3239		3689
Total Epi	159		22		4
CM cell %	0.772598		0.658869		0.601598			0.677688
Epi%	0.0281815		0.00419927		0.000598802			0.0109932
org 4	cm	epi	cm	epi	cm	epi
plane	Z3	Z4	Z14	Z15	Z17	Z18
Cell DAPI count	4297	6683	8599	8612	9116	8688
CM DAPI count	3044	830	7035	229	5578	170
EPI count
Total Cells	4297		8599		9116
Total CMS	3044		7035		5578
Total Epi	830		229		170
CM cell %	0.708401		0.818118		0.611891			0.712804
Epi%	0.124196		0.0265908		0.0195672			0.0567846
org 5	cm	epi	cm	epi	cm	epi
plane	Z3	Z4	Z7	Z8	Z11	Z12
Cell DAPI count	2238	5234	9052	9226	9549	9356
CM DAPI count	181	798	6269	335	6485	60
EPI count
Total Cells	2238		9052		9549
Total CMS	181		6269		6485
Total Epi	798		335		60
CM cell %	0.0808758		0.692554		0.679129			0.484186
Epi%	0.152465		0.0363104		0.006413			0.0650627
2uM
org 1	cm	epi	cm	epi	cm	epi
plane	Z5	Z5	Z1	Z2	Z3	Z4
Cell DAPI count	8498	8498	13061	13037	12345	9658
CM DAPI count	4326		7757		6975
EPI count		1495		1879		1664
Total Cells	8498		13061		12345
Total CMS	4326		7757		6975
Total Epi	1495		1879		1664
CM cell %	0.509061		0.593906		0.565006			0.555991
Epi%	0.175924		0.144128		0.172292			0.164115
org 2	cm	epi	cm	epi	cm	epi
plane	Z3	Z4	Z8	Z9	Z12	Z13
Cell DAPI count	4085	4648	6976	7502	8068	7614
CM DAPI count	2866		4756		5299
EPI count		824		1328		1216
Total Cells	4085		6976		8068
Total CMS	2866		4756		5299
Total Epi	824		1328		1216
CM cell %	0.701591		0.681766		0.656792			0.68005
Epi%	0.177281		0.177019		0.159706			0.171335
org 3	cm	epi
plane	Z1	Z1
Cell DAPI count	7109	7109
CM DAPI count	4776
EPI count		1550
Total Cells	7109
Total CMS	4776
Total Epi	1550
CM cell %	0.671824							0.671824
Epi%	0.218033							0.218033
org 4	cm	epi	cm	epi
plane	Z1	Z1	Z2	Z2
Cell DAPI count	11371	11371	15166	15166
CM DAPI count	5998		7912
EPI count		1665		2265
Total Cells	11371		15166
Total CMS	5998		7912
Total Epi	1665		2265
CM cell %	0.527482		0.521693					0.524588
Epi%	0.146425		0.149347					0.147886
org 5	cm	epi
plane	Z1	Z1
Cell DAPI count	12617	12617
CM DAPI count	8940
EPI count		2935
Total Cells	12617
Total CMS	8940
Total Epi	2935
CM cell %	0.708568							0.708568
Epi%	0.232623							0.232623
4uM
org 1	cm	epi	cm	epi	cm	epi
plane	Z7	Z8	Z9	Z10	Z11	Z12
Cell DAPI count	11811	11975	12054	12026	12172	12042
CM DAPI count	6383		6937		6351
EPI count		3285		3509		2373
Total Cells	11811		12054		12172
Total CMS	6383		6937		6351
Total Epi	3285		3509		2373
CM cell %	0.540428		0.575494		0.521771			0.545898
Epi%	0.274322		0.291784		0.19706			0.254389
org 2	cm	epi	cm	epi
plane	Z4	Z5	Z13	Z14
Cell DAPI count	6510	10034	11987	13383
CM DAPI count	3411		6833
EPI count		2566		2718
Total Cells	6510		11987
Total CMS	3411		6833
Total Epi	2566		2718
CM cell %	0.523963		0.570034					0.546999
Epi%	0.255731		0.203093					0.229412
org 3	cm	epi	cm	epi	cm	epi
plane	Z4	Z5	Z9	Z10	Z13	Z14
Cell DAPI count	8632	8445	8330	8323	9885	10607
CM DAPI count	6532		4695		5566
EPI count		2307		2267		1234
Total Cells	8632		8330		9885
Total CMS	6532		4695		5566
Total Epi	2307		2267		1234
CM cell %	0.756719		0.563625		0.563075			0.627807
Epi%	0.273179		0.272378		0.116338			0.220632
org 4	cm	epi	cm	epi	cm	epi
plane	Z12	Z13	z9	z10		z11
Cell DAPI count	9072	10266	8890	8828		8667
CM DAPI count	5690		5011
EPI count		2119		1645		1565
Total Cells	9072		8890		0
Total CMS	5690		5011		0
Total Epi	2119		1645		1565
CM cell %	0.627205		0.563667					0.595436
Epi%	0.20641		0.186339		0.18057			0.191106
org 5	cm	epi	cm	epi	cm	epi
plane	Z12	Z12	Z13	Z13	Z6	Z6
Threshold	50-100	50-100	50-100	50-100	50-100	50-100
Cell DAPI count	7594	7594	7178	7178	7912	7912
CM DAPI count	4548		3670		5303
EPI count		1815		1362		1898
Total Cells	7594		7178		7912
Total CMS	4548		3670		5303
Total Epi	1815		1362		1898
CM cell %	0.598894		0.511284		0.670248			0.593475
Epi%	0.239004		0.189746		0.239889			0.22288
8uM
org 1	cm	epi	cm	epi	cm	epi
plane	Z5	Z5	Z9	Z10	Z11	Z12
Cell DAPI count	10873	10873	11566	11595	11820	11673
CM DAPI count	5380		5907		8351
EPI count		4717		4962		4822
Total Cells	10873		11566		11820
Total CMS	5380		5907		8351
Total Epi	4717		4962		4822
CM cell %	0.494804		0.510721		0.706514			0.57068
Epi%	0.433827		0.427943		0.41309			0.424953
org 2	cm	epi	cm	epi	cm	epi
plane	Z5	Z6	Z8	Z9	Z11	Z13
Cell DAPI count	9041	13306	14751	14129	12563	13212
CM DAPI count	5049		7503		6429
EPI count		4977		3072		3026
Total Cells	9041		14751		12563
Total CMS	5049		7503		6429
Total Epi	4977		3072		3026
CM cell %	0.558456		0.508643		0.511741			0.52628
Epi%	0.374042		0.217425		0.229034			0.2735
org 3	cm	epi	cm	epi	cm	epi
plane	Z5	Z5	Z8	Z10	Z11	Z13
Cell DAPI count	8195	8924	8504	8291	10880	9816
CM DAPI count	5198		4936		7293
EPI count		3667		2958		1236
Total Cells	8195		8504		10880
Total CMS	5198		4936		7293
Total Epi	3667		2958		1236
CM cell %	0.634289		0.580433		0.670312			0.628345
Epi%	0.410914		0.356772		0.125917			0.297868
org 4	cm	epi	cm	epi	cm	epi
plane	Z5	Z4	Z8	Z8	Z11	Z9
Cell DAPI count	17895	16440	15071	13738		13468
CM DAPI count	8751		6159
EPI count		6172		4954		4528
Total Cells	17895		15071		0
Total CMS	8751		6159		0
Total Epi	6172		4954		4528
CM cell %	0.489019		0.408666					0.448842
Epi%	0.375426		0.360606		0.336204			0.357412

## Sheet: Suppl. Figure 1c
Suppl. Figure 1c	Beats Per Minute of organoids of different CHIR99021 concentrations
	1 uM	2 uM	4 uM	6.6 uM	8 uM
org 1	9	21	44	44	0
org 2	9.23	18	48	52	0
org 3	15	21	36	28	0
org 4	15	18	40	24	0
org 5	15	18	28	64	0
org 6	12	15	32		0
org 7			32		0
org 8			28		0
org 9			32		0
org 10			32		0
org 11			32		0
org 12					0

## Sheet: Suppl. Figure 1d
Suppl. Figure 1d	Percentage of beating organoids of different CHIR99021 concentrations in a 96 well plate
	1 uM	2 uM	4 uM	6.6 uM	8 uM
96-well plate 1	1	1	1	0.66	0
96-well plate 2	1	1	1	0.1667	0
96-well plate 3	0.83	0.75	0.9167	0.33	0
96-well plate 4		1	1	0.5	0
96-well plate 5			1	0.25	0
96-well plate 6			1
96-well plate 7			1
96-well plate 8			1
96-well plate 9			1
96-well plate 10			1

## Sheet: Suppl. Figure 2c
Suppl. Figure 2c	Cell quantification of epicardial cells in organoids of 2uM CHIR99021 concentrations at day 7 at different exposure duration
Control (no CHIR99021 at day 7)
org 1		epi		epi		epi
plane		Z7		Z10		Z12
Cell DAPI count		1593		1599		2938
EPI count		23		15		61
Total Cells	0		0		0
Total Epi	23		15		61
Epi%	0.0144382		0.00938086		0.0207624			0.0148605
org 2		epi		epi		epi
plane		Z5		Z10		Z5
Cell DAPI count		2364		2599		2202
EPI count		30		45		21
Total Cells	0		0		0
Total Epi	30		45		21
Epi%	0.0126904		0.0173144		0.00953678			0.0131805
org 3		epi		epi
plane		Z7		Z10
Cell DAPI count		2808		2623
EPI count		34		53
Total Cells	0		0
Total Epi	34		53
Epi%	0.0121083		0.0202059					0.0161571
org 4		epi		epi
plane		Z5		Z10
Cell DAPI count		1343		1638
EPI count		111		96
Total Cells	0		0		0
Total Epi	111		96		0
Epi%	0.0826508		0.0586081					0.0706294
org 5		epi		epi		epi
plane		5		Z8		Z14
Cell DAPI count		1356		2010		1863
EPI count		153		92		164
Total Cells	0		0		0
Total Epi	153		92		164
Epi%	0.112832		0.0457711		0.0880301			0.082211
org 6		epi		epi		epi
plane		Z2		Z8		Z11
Cell DAPI count		1236		1523		1203
EPI count		32		43		82
Total Cells	0		0		0
Total Epi	32		43		82
Epi%	0.02589		0.0282337		0.0681629			0.0407622
org 7		epi		epi		epi
plane		Z5		Z8		Z12
Cell DAPI count		1364		1599		1440
EPI count		32		91		21
Total Cells	0		0		0
Total Epi	32		91		21
Epi%	0.0234604		0.0569106		0.0145833			0.0316514
org 8		epi		epi
plane		Z5		Z8
Cell DAPI count		2032		1865
EPI count		130		105
Total Cells	0		0
Total Epi	130		105
Epi%	0.0639764		0.0563003					0.0601383
org 9		epi		epi
plane		Z4		Z7
Cell DAPI count		1435		1635
EPI count		82		70
Total Cells	0		0		0
Total Epi	82		70		0
Epi%	0.0571429		0.0428135					0.0499782
1 hour of 2 uM CHIR99021 at day 7
org 1		epi		epi		epi
plane		Z9		Z12		Z3
Cell DAPI count		4059		3990		3151
EPI count		986		314		450
Total Cells	0		0		0
Total Epi	986		314		450
Epi%	0.242917		0.0786967		0.142812			0.154809
org 2		epi		epi
plane		Z7		Z11
Cell DAPI count	1031	1152		1866
EPI count	197	175		302
Total Cells	2183		0
Total Epi	372		302
Epi%	0.170408		0.161844					0.166126
org 3		epi
plane		Z1
Cell DAPI count		2541
EPI count		505
Total Cells	0
Total Epi	505
Epi%	0.198741							0.198741
org 4		epi
plane		Z5
Cell DAPI count		3051
EPI count		640
Total Cells	0
Total Epi	640
Epi%	0.209767							0.209767
org 5		epi		epi
plane		Z5		Z5
Cell DAPI count		3718		3913
EPI count		617		896
Total Cells	0		0
Total Epi	617		896
Epi%	0.165949		0.22898					0.197465
2 hours of 2 uM CHIR99021 at day 7
org 1		epi		epi		epi
plane		Z7		Z10		Z12
Cell DAPI count		4712		4797		5116
EPI count		236		1149		855
Total Cells	0		0		0
Total Epi	236		1149		855
Epi%	0.0500849		0.239525		0.167123			0.152244
org 2		epi		epi		epi
plane		Z8		Z11		Z13
Cell DAPI count		3625		3141		3143
EPI count		856		456		518
Total Cells	0		0		0
Total Epi	856		456		518
Epi%	0.236138		0.145177		0.164811			0.182042
org 3		epi		epi
plane		Z1		Z13		Z14
Cell DAPI count		3542		3882		2694
EPI count		342		490		694
Total Cells	0		0		0
Total Epi	342		490		694
Epi%	0.0965556		0.126224		0.25761			0.16013
org 4		epi		epi		epi
plane		Z5		Z10		Z11
Cell DAPI count		3169		3341		3373
EPI count		125		597		833
Total Cells	0		0		0
Total Epi	125		597		833
Epi%	0.0394446		0.178689		0.246961			0.155032
org 5		epi		epi
plane		Z3		Z8		Z12
Cell DAPI count		4032		3654		3024
EPI count		298		454		546
Total Cells	0		0		0
Total Epi	298		454		546
Epi%	0.0739087		0.124247		0.180556			0.126237
org 6		epi		epi		epi
plane		Z5		Z7		Z10
Cell DAPI count		3256		3781		3479
EPI count		439		587		856
Total Cells	0		0		0
Total Epi	439		587		856
Epi%	0.134828		0.15525		0.246048			0.178709
12 hours of 2 uM CHIR99021 at day 7
org 1		epi		epi
plane		Z7		Z11
Cell DAPI count		4931		5561
EPI count		1045		921
Total Cells	0		0
Total Epi	1045		921
Epi%	0.211925		0.165618					0.188771
org 2		epi		epi
plane		Z8		Z11
Cell DAPI count		5108		5388
EPI count		1752		577
Total Cells	0		0
Total Epi	1752		577
Epi%	0.342991		0.10709					0.225041
org 3		epi		epi
plane		Z1		Z13
Cell DAPI count		4372		5615
EPI count		896		647
Total Cells	0		0
Total Epi	896		647
Epi%	0.204941		0.115227					0.160084
org 4		epi		epi
plane		Z5		Z10
Cell DAPI count		4602		4247
EPI count		1003		678
Total Cells	0		0
Total Epi	1003		678
Epi%	0.217949		0.159642					0.188795
org 5		epi		epi
plane		Z8		Z14
Cell DAPI count		5032		6583
EPI count		1104		1345
Total Cells	0		0
Total Epi	1104		1345
Epi%	0.219396		0.204314					0.211855
org 6		epi		epi
plane		Z4		Z9
Cell DAPI count		4652		4533
EPI count		823		699
Total Cells	0		0
Total Epi	823		699
Epi%	0.176913		0.154203					0.165558
org 7		epi		epi
plane		Z5		Z12
Cell DAPI count		5627		4692
EPI count		1424		924
Total Cells	0		0
Total Epi	1424		924
Epi%	0.253066		0.196931					0.224998
24 hours of 2 uM CHIR99021 at day 7
org 1		epi		epi
plane		Z1		Z8
Cell DAPI count		2536		2461
EPI count		739		911
Total Cells	0		0
Total Epi	739		911
Epi%	0.291404		0.370175					0.330789
org 2		epi		epi
plane		Z1		Z4
Cell DAPI count		2345		2563
EPI count		735		1024
Total Cells	0		0
Total Epi	735		1024
Epi%	0.313433		0.399532					0.356482
org 3		epi		epi
plane		Z1		Z7
Cell DAPI count		1797		1589
EPI count		410		498
Total Cells	0		0
Total Epi	410		498
Epi%	0.228158		0.313405					0.270781
org 4		epi		epi
plane		Z1		Z7
Cell DAPI count		2795		2596
EPI count		610		752
Total Cells	0		0
Total Epi	610		752
Epi%	0.218247		0.289676					0.253962
org 5		epi		epi
plane		Z1		Z4
Cell DAPI count		3208		2896
EPI count		856		953
Total Cells	0		0
Total Epi	856		953
Epi%	0.266833		0.329075					0.297954
48 hours of 2 uM CHIR99021 at day 7
48hr
org 1		epi		epi
plane		Z1		Z4
Cell DAPI count		6382		5346
EPI count		1517		2340
Total Cells	0		0
Total Epi	1517		2340
Epi%	0.2377		0.43771					0.337705
org 2		epi		epi
plane		Z1		Z8
Cell DAPI count		1757		1865
EPI count		542		786
Total Cells	0		0
Total Epi	542		786
Epi%	0.30848		0.421448					0.364964
org 3		epi		epi
plane		Z1		Z5
Cell DAPI count		2118		2235
EPI count		653		900
Total Cells	0		0
Total Epi	653		900
Epi%	0.30831		0.402685					0.355497
org 4		epi		epi
plane		Z1		Z7
Cell DAPI count		2077		1953
EPI count		869		1005
Total Cells	0		0
Total Epi	869		1005
Epi%	0.418392		0.514593					0.466492
org 5		epi		epi
plane		Z5		Z12
Cell DAPI count		2846		3006
EPI count		1134		1409
Total Cells	0		0
Total Epi	1134		1409
Epi%	0.398454		0.468729					0.433592

## Sheet: Figure 3f
Figure 3f	Cell quantification of cell type composition
Endothelial Cells (PECAM1)
org1
plane	8		Z14
total cell DAPI count	3700		4224
PECAM1 DAPI count	99		148
Total Cells	3700		4224
Total PECAM1	56		74
PECAM1 cell %	0.0151351		0.0175189				0.016327
org2
plane	z22		Z20
total cell DAPI count	3304		3184
PECAM1 DAPI count	40		77
Total Cells	3304		3184
Total PECAM1	40		77
PECAM1 cell %	0.0121065		0.0241834				0.018145
org3
plane	z24		Z20
total cell DAPI count	2865		2653
PECAM1 DAPI count	85		27
Total Cells	2865		2653
Total PECAM1	85		27
PECAM1 cell %	0.0296684		0.0101772				0.0199228
org4
plane	z20		Z21
total cell DAPI count	4490		3601
PECAM1 DAPI count	124		22
Total Cells	4490		3601
Total PECAM1	124		22
PECAM1 cell %	0.0276169		0.00610941				0.0168632
org5
plane	z4		Z17
total cell DAPI count	3588		3742
PECAM1 DAPI count	57		18
Total Cells	3588		3742
Total PECAM1	57		18
PECAM1 cell %	0.0158863		0.00481026				0.0103483
Cardiac Fibroblasts
org1	VIM	THY1	VIM	THY1	VIM	THY1
plane	Z15		Z12		Z12
total cell DAPI count	3628		6123		7404
FB DAPI count	91		1371		1269
Total Cells	3628		6123		7404
Total FB	91		1371		1269
FB cell %	0.0250827		0.22391		0.171394		0.124496
org2	VIM	THY1	VIM	THY1
plane	Z11		8
total cell DAPI count	8365		4203
FB DAPI count	1248		419
Total Cells	8365		4203
Total FB	1248		419
FB cell %	0.149193		0.0996907				0.124442
org3	VIM	THY1	VIM	THY1
plane	Z10		Z14
total cell DAPI count	5181		5583
FB DAPI count	699		272
Total Cells	5181		5583
Total FB	699		272
FB cell %	0.134916		0.0487193				0.0918177
org4	VIM	THY1	VIM	THY1
plane	Z8		Z14
total cell DAPI count	9766		7048
FB DAPI count	877		1176
Total Cells	9766		7048
Total FB	877		1176
FB cell %	0.0898014		0.166856				0.128329
org5	VIM	THY1	VIM	THY1
plane	Z7		8
total cell DAPI count	5202		6532
FB DAPI count	852		964
Total Cells	5202		6532
Total FB	852		964
FB cell %	0.163783		0.147581				0.155682
Endocardial Cells (NFATC1)
org1
plane	Z10		Z15		Z16
total cell DAPI count	5880		4991		3698
EnC DAPI count	1548		688		115
Total Cells	5880		4991		3698
Total EnC	1548		688		115
EnC cell %	0.263265		0.137848		0.0310979		0.14407
org2
plane	Z11		Z19
total cell DAPI count	8874		7000
EnC DAPI count	1211		572
Total Cells	8874		7000
Total EnC	1211		572
EnC cell %	0.136466		0.0817143				0.10909
org3
plane	Z10		Z14
total cell DAPI count	4523		3694
EnC DAPI count	901		457
Total Cells	4523		3694
Total EnC	901		457
EnC cell %	0.199204		0.123714				0.161459
org4
plane	Z7		Z15
total cell DAPI count	8456		7563
EnC DAPI count	1211		572
Total Cells	8456		7563
Total EnC	1211		700
EnC cell %	0.143212		0.0925559				0.117884
org5
plane	Z9		Z14
total cell DAPI count	6543		4732
EnC DAPI count	1023		759
Total Cells	6543		4732
Total EnC	1023		759
EnC cell %	0.15635		0.160397				0.158374
Cardiomyocytes
org 1
plane	Z7		Z10		Z13
total cell DAPI count	5927		5468		5314
CM DAPI count	3224		3218		3212
Total Cells	5927		5468		5314
Total CMS	3224		3218		3212
CM cell %	0.543951		0.588515		0.604441			0.578969
org 2
plane	Z3		Z5
total cell DAPI count	4313		3165
CM DAPI count	2592		2266
Total Cells	4313		3165
Total CMS	2592		2266
CM cell %	0.600974		0.715956					0.658465
org 3
plane	Z8		Z11		Z13
total cell DAPI count	6194		6468		6255
CM DAPI count	4295		4682		3761
Total Cells	6194		6468		6255
Total CMS	4295		4682		3761
CM cell %	0.693413		0.723871		0.601279			0.672854
org 4
plane	Z7		Z11		Z13
total cell DAPI count	5948		6742		5778
CM DAPI count	3896		3569		2897
Total Cells	5948		6742		5778
Total CMS	3896		3569		2897
CM cell %	0.65501		0.529368		0.501385			0.561921
org 5
plane	Z8		Z11		Z13
total cell DAPI count	6863		5963		6462
CM DAPI count	4386		4763		4240
Total Cells	6863		5963		6462
Total CMS	4386		4763		4240
CM cell %	0.639079		0.798759		0.656144			0.697994
org 6
plane	Z5		Z8		Z11
total cell DAPI count	5862		6354		6023
CM DAPI count	4325		3756		4242
Total Cells	5862		6354		6023
Total CMS	4325		3756		4242
CM cell %	0.737803		0.591124		0.7043			0.677742
org 7					Z11
plane	Z3		Z7
Cell DAPI count	2238		9052		9549
CM DAPI count	181		6269		6485
Total Cells	2238		9052		9549
Total CMS	181		6269		6485
CM cell %	0.0808758		0.692554		0.679129			0.484186
org 8	cm	epi	cm	epi	cm	epi
plane	Z5	Z5	Z1	Z2	Z3	Z4
Cell DAPI count	8498	8498	13061	13037	12345	9658
CM DAPI count	4326		7757		6975
Total Cells	8498		13061		12345
Total CMS	4326		7757		6975
CM cell %	0.509061		0.593906		0.565006			0.555991
org 9	cm	epi	cm	epi
plane	Z1	Z1	Z2	Z2
Cell DAPI count	11371	11371	15166	15166
CM DAPI count	5998		7912
Total Cells	11371		15166
Total CMS	5998		7912
CM cell %	0.527482		0.521693					0.524588
org 10	cm	epi	cm	epi	cm	epi
plane	Z7	Z8	Z9	Z10	Z11	Z12
Cell DAPI count	11811	11975	12054	12026	12172	12042
CM DAPI count	6383		6937		6351
Total Cells	11811		12054		12172
Total CMS	6383		6937		6351
CM cell %	0.540428		0.575494		0.521771			0.545898
org 11	cm	epi	cm	epi
plane	Z4	Z5	Z13	Z14
Cell DAPI count	6510	10034	11987	13383
CM DAPI count	3411		6833
Total Cells	6510		11987
Total CMS	3411		6833
CM cell %	0.523963		0.570034					0.546999
org 12	cm	epi	cm	epi	cm	epi
plane	Z4	Z5	Z9	Z10	Z13	Z14
Cell DAPI count	8632	8445	8330	8323	9885	10607
CM DAPI count	6532		4695		5566
Total Cells	8632		8330		9885
Total CMS	6532		4695		5566
CM cell %	0.756719		0.563625		0.563075			0.627807
org 13	cm	epi	cm	epi	cm	epi
plane	Z12	Z13	z9	z10		z11
Cell DAPI count	9072	10266	8890	8828		8667
CM DAPI count	5690		5011
Total Cells	9072		8890		0
Total CMS	5690		5011		0
CM cell %	0.627205		0.563667					0.595436
org 14	cm	epi	cm	epi	cm	epi
plane	Z12	Z12	Z13	Z13	Z6	Z6
Threshold	50-100	50-100	50-100	50-100	50-100	50-100
Cell DAPI count	7594	7594	7178	7178	7912	7912
CM DAPI count	4548		3670		5303
Total Cells	7594		7178		7912
Total CMS	4548		3670		5303
CM cell %	0.598894		0.511284		0.670248			0.593475
Epicardial Cells
org 1
plane	Z5		Z2		Z4
Cell DAPI count		8498		13037		9658
CM DAPI count
EPI count		1495		1879		1664
Total Epi	1495		1879		1664
Epi%	0.175924		0.144128		0.172292			0.164115
org 2
plane	Z4		Z9		Z13
Cell DAPI count		4648		7502		7614
EPI count		824		1328		1216
Total Epi	824		1328		1216
Epi%	0.177281		0.177019		0.159706			0.171335
org 3
plane	Z1		Z7
Cell DAPI count		7056		6359
EPI count		1235		975
Total Epi	1235		975
Epi%	0.175028		0.153326					0.164177
org 4
plane	Z1		Z2
Cell DAPI count		11371		15166
EPI count		1665		2265
Total Epi	1665		2265
Epi%	0.146425		0.149347					0.147886
org 5
plane	Z1		Z5
Cell DAPI count		12456		11356
EPI count		1867		1324
Total Cells	0		0
Total Epi	1867		1324
Epi%	0.149888		0.11659					0.133239

## Sheet: Figure 4e
Figure 4e	Cell quantification of atrial and ventricular cardiomyocytes
Atrial (MYL7) vs Ventricular (MYL2) Cardiomyocytes
org 1	MYL7	MYL2
plane	Z1	Z1
Cell DAPI count	3222	3222
MLC2A DAPI count	1510
MLC2v count		542
Total Cells	3222
Total MLC2A	1510
Total MLC2V	542			non-myocytes
MLC2A cell %	0.468653			0.363128
MLC2V %	0.168218
org 2	MYL7	MYL2
plane	Z1-5	Z1-5
Cell DAPI count	4114	4114
MLC2A DAPI count	1639
MLC2v count		814
Total Cells	4114
Total MLC2A	1639
Total MLC2V	814			non-myocytes
MLC2A cell %	0.398396			0.403743
MLC2V %	0.197861
org 3	MYL7	MYL2
plane	Z1	Z1
Cell DAPI count	3877	3877
MLC2A DAPI count	2158
MLC2v count		515
Total Cells	3877
Total MLC2A	2158
Total MLC2V	515			non-myocytes
MLC2A cell %	0.556616			0.310549
MLC2V %	0.132835
org 4	MYL7	MYL2
plane	Z1-6	Z1-6
Cell DAPI count	10368	10368
MLC2A DAPI count	4952
MLC2v count		2043
Total Cells	10368
Total MLC2A	4952
Total MLC2V	2043			non-myocytes
MLC2A cell %	0.477623			0.325328
MLC2V %	0.197049
EXP45 org 5	MYL7	MYL2
plane	Z1-5	Z1-5
Cell DAPI count	9667	9667
MLC2A DAPI count	3754
MLC2v count		1898
Total Cells	9667
Total MLC2A	3754
Total MLC2V	1898			non-myocytes
MLC2A cell %	0.388331			0.415331
MLC2V %	0.196338
EXP45 org 6	MYL7	MYL2
plane	Z1-7	Z1-7
Cell DAPI count	12270	12270
MLC2A DAPI count	7332
MLC2v count		2537
Total Cells	12270
Total MLC2A	7332
Total MLC2V	2537			non-myocytes
MLC2A cell %	0.597555			0.195681
MLC2V %	0.206764

## Sheet: Figure 5a
Figure 5a	Cell quantification of cardiomyocytes and epicardial cells in organoids with and without addition of growth factors
Control (without growth factors)
org1	cm	epi
plane	Z25	Z25	Z24		Z18
Cell DAPI count	4734	4734	4508	4508	6896	6625
CM DAPI count	2963		2541		3038
EPI count		189		568		1519
Total Cells	4734		4508		6896
Total CMS	2963		2541		3038
Total Epi	189		568		1519
CM cell %	0.625898		0.563665		0.440545			0.543369
Epi%	0.039924		0.125998		0.229283			0.131735
org2	cm	epi
plane	Z1-12	Z1-12
Cell DAPI count	67273	67273
CM DAPI count	46967
EPI count		8566
Total Cells	67273
Total CMS	46967
Total Epi	8566
CM cell %	0.698155							0.698155
Epi%	0.127332							0.127332
org3	cm	epi
plane	Z1-18	Z1-18
Cell DAPI count	119926	119926
CM DAPI count	81818
EPI count		20171
Total Cells	119926
Total CMS	81818
Total Epi	20171
CM cell %	0.682237							0.682237
Epi%	0.168195							0.168195
org4	cm	epi
plane	Z1-18	Z1-18
Cell DAPI count	100048	100048
CM DAPI count	62539
EPI count		16957
Total Cells	100048
Total CMS	62539
Total Epi	16957
CM cell %	0.62509							0.62509
Epi%	0.169489							0.169489
org5	cm	epi
plane	Z1-18	Z1-18
Cell DAPI count	117328	117328
CM DAPI count	71535
EPI count		13953
Total Cells	117328
Total CMS	71535
Total Epi	13953
CM cell %	0.609701							0.609701
Epi%	0.118923							0.118923
org6	cm	epi
plane	Z1-18	Z1-18
Cell DAPI count	101406	101406
CM DAPI count	54116
EPI count		13766
Total Cells	101406
Total CMS	54116
Total Epi	13766
CM cell %	0.533657							0.533657
Epi%	0.135751							0.135751
org7	cm	epi
plane	Z1-15	Z1-15
Cell DAPI count	71115	71115
CM DAPI count	44456
EPI count		6395
Total Cells	71115
Total CMS	44456
Total Epi	6395
CM cell %	0.625128							0.625128
Epi%	0.0899248							0.0899248
With growth factors
org1	cm	epi
plane	Z1-16
Cell DAPI count	100836	100836
CM DAPI count	65134
EPI count		15845
Total Cells	100836
Total CMS	65134
Total Epi	15845
CM cell %	0.64594			0.64594
Epi%	0.157136			0.157136
org2	cm	epi
plane	Z1-15
Cell DAPI count	119830	119830
CM DAPI count	61413
EPI count		12016
Total Cells	119830
Total CMS	61413
Total Epi	12016
CM cell %	0.512501			0.512501
Epi%	0.100275			0.100275
org3	cm	epi
plane	Z1-18	Z1-18
Cell DAPI count	89396	89396
CM DAPI count	49531
EPI count		10491
Total Cells	89396
Total CMS	49531
Total Epi	10491
CM cell %	0.554063			0.554063
Epi%	0.117354			0.117354
org4	cm	epi
plane	Z1-18	Z1-18
Cell DAPI count	135908	135908
CM DAPI count	81568
EPI count		18935
Total Cells	135908
Total CMS	81568
Total Epi	18935
CM cell %	0.600171			0.600171
Epi%	0.139322			0.139322
org5	cm	epi
plane	Z1-18	Z1-18
Cell DAPI count	71907	71907
CM DAPI count	43190
EPI count		12030
Total Cells	71907
Total CMS	43190
Total Epi	12030
CM cell %	0.600637			0.600637
Epi%	0.167299			0.167299
org6	cm	epi
plane	Z1-15	Z1-15
Cell DAPI count	136885	136885
CM DAPI count	94115
EPI count		22507
Total Cells	136885
Total CMS	94115
Total Epi	22507
CM cell %	0.687548			0.687548
Epi%	0.164423			0.164423
org7	cm	epi
plane	Z1-15	Z1-18
Cell DAPI count	128191	128191
CM DAPI count	77049
EPI count		17517
Total Cells	128191
Total CMS	77049
Total Epi	17517
CM cell %	0.601048			0.601048
Epi%	0.136648			0.136648

[truncated: 9 more sheets: Figure 5b, Figure 5d, Figure 5f, Figure 7b, Figure 7d,e, Suppl. Figure 8c, Suppl. Figure 8d, Suppl. Figure 8e, Suppl. Figure 8f]
